# Supplementary material for: Bin1 targeted immunotherapy alters the status of the enteric neurons and the microbiome during ulcerative colitis treatment
Source: PLoS One. 2022 Nov 2;17(11):e0276910. doi: 10.1371/journal.pone.0276910 (PMC9629549; doi:10.1371/journal.pone.0276910)
Supplement: S1 Data — (XLSX) [file pone.0276910.s001.xlsx]

## Sheet: Sheet1
																	corrected total cell fluorescence
											Background
			Area	Mean	Min	Max	IntDen	RawIntDen				Mean	IntDen	RawIntDen			CTCF
		Con NeuN	261121	14.828	0	91	3871993	3871993				0	0	0			3871993
		Con NeuN	261121	10.014	0	90	2614796	2614796				0	0	0			2614796
		Con NeuN	260610	12.8	0	91	3335839	3335839				0	0	0			3335839
		DSS NeuN	260610	3.86	0	91	1005952	1005952				0	0	0			1005952
		DSS NeuN	260610	5.256	0	90	1369765	1369765				0	0	0			1369765
		DSS NeuN	261632	2.211	0	89	578596	578596				0	0	0			578596
		IgG NeuN	257556	3.763	0	91	969257	969257				0	0	0			969257
		IgG NeuN	259080	3.606	0	91	934370	934370				0	0	0			934370
		IgG NeuN	259081	3.007	0	91	779146	779146				0	0	0			779146
		Bin1 NeuN	259590	6.704	0	93	1740335	1740335				0	0	0			1740335
		Bin1 NeuN	260099	12.166	0	92	3164297	3164297				0	0	0			3164297
		Bin1 NeuN	259590	8.739	0	91	2268580	2268580				0	0	0			2268580
		Con GFAP	260099	2.779	0	89	722723	722723				0	0	0			722723
		Con GFAP	259077	0.695	0	89	180097	180097				0	0	0			180097
		Con GFAP	260610	0.521	0	87	135755	135755				0	0	0			135755
		DSS GFAP	260610	14.869	0	90	3875082	3875082				0	0	0			3875082
		DSS GFAP	260610	18.186	0	91	4739386	4739386				0	0	0			4739386
		DSS GFAP	260099	14.091	0	92	3664997	3664997				0	0	0			3664997
												0
		IgG GFAP	257556	13.599	0	91	3502509	3502509				0	0	0			3502509
		IgG GFAP	258063	13.066	0	91	3371977	3371977				0	0	0			3371977
		IgG GFAP	259081	15.378	0	90	3984250	3984250				0	0	0			3984250
		Bin1 GFAP	259590	1.817	0	90	471564	471564				0	0	0			471564
		Bin1 GFAP	260099	3.211	0	91	835204	835204				0	0	0			835204
		Bin1 GFAP	259590	3.624	0	91	940811	940811				0	0	0			940811
		Bin1 MAP2	75203	14.289	0	91	1074575	1074575				0	0	0			1074575
		Bin1 MAP2	55368	12.491	0	86	691586	691586				0	0	0			691586
		Bin1 MAP2	73451	18.275	0	88	1342304	1342304				0	0	0			1342304
		Con MAP2	40302	20.176	0	91	813115	813115				0	0	0			813115
		Con MAP2	34965	14.667	0	89	512826	512826				0	0	0			512826
		Con MAP2	44804	17.879	0	87	801072	801072				0	0	0			801072
		DSS MAP2	18824	8.85	0	86	166593	166593				0	0	0			166593
		DSS MAP2	24295	12.374	0	86	300631	300631				0	0	0			300631
		DSS MAP3	20311	12.169	0	81	247160	247160				0	0	0			247160
		IgG MAP2	28039	11.428	0	240	320427	320427				0	0	0			320427
		IgG MAP2	22479	11.059	0	88	248590	248590				0	0	0			248590
		IgG MAP2	14543	12.46	0	75	181212	181212				0	0	0			181212
		Con PgP9.5	69450	19.982	0	93	1387749	1387749				0	0	0			1387749
		Con PgP9.5	65791	27.347	0	91	1799200	1799200				0	0	0			1799200
		Con PgP9.5	56004	21.004	0	92	1176333	1176333				0	0	0			1176333
		DSS Pgp9.5	36325	8.414	0	89	305641	305641				0	0	0			305641
		DSS Pgp9.5	51933	10.903	0	84	566208	566208				0	0	0			566208
		DSS Pgp9.5	41846	7.368	0	89	308304	308304				0	0	0			308304
		IgG Pgp9.5	33382	18.896	0	90	630775	630775				0	0	0			630775
		IgG Pgp9.5	37208	19.963	0	92	742794	742794				0	0	0			742794
		IgG Pgp9.5	67571	13.498	0	86	912060	912060				0	0	0			912060
		Bin1 mAb PgP9.5	73342	24.613	0	91	1805154	1805154				0	0	0			1805154
		Bin1 mAb PgP9.5	64890	15.696	0	89	1018516	1018516				0	0	0			1018516
		Bin1 mAb PgP9.5	88207	23.586	0	91	2080431	2080431				0	0	0			2080431
